# Supplementary material for: Polymer Blend Spiking Method for Quantifying Polypropylene Variants in 100% Polypropylene Blends
Source: Polymers (Basel). 2025 Sep 20;17(18):2543. doi: 10.3390/polym17182543 (PMC12473938; doi:10.3390/polym17182543)
Supplement: Supplementary file 1 [file polymers-17-02543-s001.zip]

Archive with 1 entries (1 files):
- polymers-3881336-supplementary.pdf
